# Supplementary material for: Ultrathin Covalent Organic Framework Nanosheets/Ti3C2Tx-Based Photoelectrochemical Biosensor for Efficient Detection of Prostate-Specific Antigen
Source: Molecules. 2022 Oct 9;27(19):6732. doi: 10.3390/molecules27196732 (PMC9572316; doi:10.3390/molecules27196732)
Supplement: Supplementary file 1 [file molecules-27-06732-s001.zip]

Archive with 1 entries (1 files):
- molecules-1934794-supplementary.pdf
